# Supplementary material for: Transcriptomic Analysis Reveals Involvement of the Macrophage Migration Inhibitory Factor Gene Network in Duchenne Muscular Dystrophy
Source: Genes (Basel). 2019 Nov 18;10(11):939. doi: 10.3390/genes10110939 (PMC6896047; doi:10.3390/genes10110939)
Supplement: Supplementary file 1 [file genes-10-00939-s001.zip]

Archive with 3 entries (3 files):
- Suppl Table S2.pdf
- suppl. Table S1.pdf
- Supplementary Figure Legend.pdf
